# Supplementary material for: Fostering Mental Health Literacy Among Primary School Professionals: Evaluating the Impact of an Online Training Program ‘Well@School’
Source: Int J Environ Res Public Health. 2025 Mar 15;22(3):435. doi: 10.3390/ijerph22030435 (PMC11942144; doi:10.3390/ijerph22030435)
Supplement: Supplementary file 1 [file ijerph-22-00435-s001.zip]

Archive with 1 entries (1 files):
- ijerph-3481558-supplementary.pdf
